# Supplementary material for: Inhibiting Lysine Demethylase 1A Improves L1CAM-Specific CAR T Cell Therapy by Unleashing Antigen-Independent Killing via the FAS-FASL Axis
Source: Cancers (Basel). 2021 Oct 31;13(21):5489. doi: 10.3390/cancers13215489 (PMC8583435; doi:10.3390/cancers13215489)
Supplement: Supplementary file 1 [file cancers-13-05489-s001.zip]

Archive with 1 entries (1 files):
- cancers-1418665-supplementary.pdf
